# Supplementary material for: Landscape of the Peripheral Immune Response Induced by Intraoperative Radiotherapy Combined with Surgery in Early Breast Cancer Patients
Source: Adv Sci (Weinh). 2024 Nov 4;12(1):2308174. doi: 10.1002/advs.202308174 (PMC11714210; doi:10.1002/advs.202308174)
Supplement: Supplementary file 2 — Supplemental Table 1 [file ADVS-12-2308174-s002.xlsx]

## Sheet: Sheet1
Supplemental Table S1.The clinicopathological characteristics of the three patients undergoing single-cell sequencing
Variables	Patent 1	Patent 2	Patent 3
Age (years)	47	48	63
Menopause	Pre-Menopause	Pre-Menopause	Post-Menopause
Tumor size	1.5cm	1.2cm	0.9cm
Histological grade	3	2	3
TNM stage	pT1N0M0, I	pT1N0M0, I	pT1N0M0, I
ER	2+，50%	3+，95%	0
PR	2+～3+，40%	3+，95%	0
HER2	0	2+, FISH Negative	2+, FISH Positive
Ki67	60%+	30%+	80%+
AR	3%+	20%+	Negative
PD-1(MRQ-22)	Negative	Negative	Negative
PD-L1(22C3）	CPS：70	CPS：10	CPS：70
