# Supplementary material for: Landscape of the Peripheral Immune Response Induced by Intraoperative Radiotherapy Combined with Surgery in Early Breast Cancer Patients
Source: Adv Sci (Weinh). 2024 Nov 4;12(1):2308174. doi: 10.1002/advs.202308174 (PMC11714210; doi:10.1002/advs.202308174)
Supplement: Supplementary file 3 — Supplemental Table 2 [file ADVS-12-2308174-s003.xlsx]

## Sheet: Sheet1
Supplemental Table S2. Preoperative routine blood test results for the three patients
	Normal Reference Range		Patent 1	Patent 2	Patent 3
WBC: White Blood Cell Count	3.50-9.50	10^9/L	6.47	5.48	7.42
RBC: Red Blood Cell Count	3.80-5.10	10^12/L	4.25	4.12	4.57
Hb: Hemoglobin Concentration	115-150	g/L	124	131	132
Hct: Hematocrit	0.350-0.450		0.385	0.386	0.394
MCV: Mean Corpuscular Volume	82.0-100.0	fL	90.6	93.7	86.2
MCH: Mean Corpuscular Hemoglobin	27.0-34.0	pg	29.2	31.8	28.9
MCHC: Mean Corpuscular Hemoglobin Concentration	316-354	g/L	322	339	335
PLT: Platelet Count	125-350	10^9/L	254	287	333
Neut: Neutrophil Ratio	0.400-0.750		0.656	0.692	0.584
Lymph: Lymphocyte Ratio	0.200-0.500		0.284	0.257	0.325
Mono: Monocyte Ratio	0.030-0.100		0.053	0.04	0.07
Eos: Eosinophil Ratio	0.004-0.080		0.002	0.007	0.018
Baso: Basophil Ratio	0.0000-0.0100		0.005	0.004	0.003
Neutrophil Count: Measures the quantity of neutrophils	1.80-6.30	10^9/L	4.25	3.79	4.34
Lymphocyte Count: Measures the quantity of lymphocytes	1.10-3.20	10^9/L	1.84	1.41	2.41
Monocyte Count: Measures the quantity of monocytes	0.10-0.60	10^9/L	0.34	0.22	0.52
Eosinophil Count: Measures the quantity of eosinophils	0.020-0.520	10^9/L	0.01	0.04	0.13
Basophil Count: Measures the quantity of basophils	0.00-0.06	10^9/L	0.03	0.02	0.02
RDW-CV: Red Cell Distribution Width CV	0.11-0.16		0.13	0.12	0.12
RDW-SD: Red Cell Distribution Width SD	37.00-54.00	fL	41.8	41.1	38.3
PDW: Platelet Distribution Width	9.00-17.00	fL	11.9	10.3	9.5
MPV: Mean Platelet Volume	9.00-13.00	fL	10.8	9.8	9.6
LPR: Large Platelet Ratio	0.13-0.43		0.31	0.23	0.2
PCT: Platelet Hematocrit	1.08-2.72	‰	2.7	2.8	3.2
