# Supplementary material for: Landscape of the Peripheral Immune Response Induced by Intraoperative Radiotherapy Combined with Surgery in Early Breast Cancer Patients
Source: Adv Sci (Weinh). 2024 Nov 4;12(1):2308174. doi: 10.1002/advs.202308174 (PMC11714210; doi:10.1002/advs.202308174)
Supplement: Supplementary file 4 — Supplemental Table 3 [file ADVS-12-2308174-s001.xlsx]

## Sheet: Sheet1
Table S3. Proportions of cell populations in each sample
cluster	Before_1	After_1	Before_2	After_2	Before_3	After_3
BCells	300(2.66%)	309(2.60%)	422(5.74%)	409(3.25%)	309(4.02%)	551(6.50%)
PlasmaCells	1(0.01%)	82(0.69%)	0(0.00%)	3(0.02%)	0(0.00%)	16(0.19%)
TCells	2913(25.81%)	5582(46.94%)	1595(21.71%)	3554(28.25%)	1507(19.60%)	3163(37.32%)
Neutrophils	7370(65.30%)	2027(17.05%)	4941(67.25%)	7625(60.60%)	5545(72.13%)	3384(39.93%)
Basophils	2(0.02%)	106(0.89%)	59(0.80%)	20(0.16%)	33(0.43%)	3(0.04%)
MPs	690(6.11%)	3731(31.37%)	323(4.40%)	959(7.62%)	289(3.76%)	1337(15.78%)
pDCs	11(0.10%)	55(0.46%)	7(0.10%)	12(0.10%)	4(0.05%)	21(0.25%)
SUM	11287	11892	7347	12582	7687	8475
