# Supplementary material for: Landscape of the Peripheral Immune Response Induced by Intraoperative Radiotherapy Combined with Surgery in Early Breast Cancer Patients
Source: Adv Sci (Weinh). 2024 Nov 4;12(1):2308174. doi: 10.1002/advs.202308174 (PMC11714210; doi:10.1002/advs.202308174)
Supplement: Supplementary file 5 — Supplemental Table 4 [file ADVS-12-2308174-s004.xlsx]

## Sheet: Sheet1
Table S4. The antibodies utilized for analytical flow cytometry
Antibody
CD45-FITC(Biolegend Cat:304006)
CD3-PerCP.Cy5 (Biolegend Cat:317336)
CD8a-PE/Cy7(Biolegend Cat:300914)
IFN-γ-APC(Biolegend Cat:502512)
Granzyme K-APC(Biolegend Cat:370510)
